# Supplementary material for: Nanocellulose, the Green Biopolymer Trending in Pharmaceuticals: A Patent Review
Source: Pharmaceutics. 2024 Jan 21;16(1):145. doi: 10.3390/pharmaceutics16010145 (PMC10819157; doi:10.3390/pharmaceutics16010145)
Supplement: Supplementary file 1 [file pharmaceutics-16-00145-s001.zip]

Archive with 1 entries (1 files):
- pharmaceutics-2815740-SI.pdf
